# Supplementary material for: Molecular Phylogeny and Evolution of the Tuerkayana (Decapoda: Brachyura: Gecarcinidae) Genus Based on Whole Mitochondrial Genome Sequences
Source: Biology (Basel). 2023 Jul 8;12(7):974. doi: 10.3390/biology12070974 (PMC10376310; doi:10.3390/biology12070974)
Supplement: Supplementary file 1 [file biology-12-00974-s001.zip]

Archive with 14 entries (14 files):
- Figure S1.pdf
- Figure S10.pdf
- Figure S2.pdf
- Figure S3.pdf
- Figure S4.pdf
- Figure S5.pdf
- Figure S6.pdf
- Figure S7.pdf
- Figure S8.pdf
- Figure S9.pdf
- Table S1.xlsx
- Table S2.xlsx
- Table S3.xlsx
- Table S4.xlsx
