# Supplementary material for: Molecular Phylogeny and Evolution of the Tuerkayana (Decapoda: Brachyura: Gecarcinidae) Genus Based on Whole Mitochondrial Genome Sequences
Source: Biology (Basel). 2023 Jul 8;12(7):974. doi: 10.3390/biology12070974 (PMC10376310; doi:10.3390/biology12070974)
Supplement: Supplementary file 1 [file biology-12-00974-s001.zip › Table S2.xlsx]

## Sheet: universal primers
Table S2 Sequences of universal primers.
Universal primers	Sequences
cox1-F	CGTCAACAAATCATAAAGATATTGG
cox1-R	TAAACTTCAGGGTGACCAAAAAATCA
16SrRNA-F	CGCCTGTTTAACAAAAACAT
16SrRNA-R	CCGGTCTGAACTCAGATCAT
