# Supplementary material for: Molecular Phylogeny and Evolution of the Tuerkayana (Decapoda: Brachyura: Gecarcinidae) Genus Based on Whole Mitochondrial Genome Sequences
Source: Biology (Basel). 2023 Jul 8;12(7):974. doi: 10.3390/biology12070974 (PMC10376310; doi:10.3390/biology12070974)
Supplement: Supplementary file 1 [file biology-12-00974-s001.zip › Table S3.xlsx]

## Sheet: Summary of mitogenome
Gene	Species	Direction	Location	Size(bp)	Anticodon	Star codon	Stop codon	Intergenic nucleotides
cox1	Tuerkayana magnum	+	1-1539	1539		ATG	TAA	-5
	Tuerkayana rotunda	+	1-1539	1539		ATG	TAA	-5
	Tuerkayana hirtipes	+	1-1539	1539		ATG	TAA	-5
	Tuerkayana celeste	+	1-1539	1539		ATG	TAA	-5
trnL2	Tuerkayana magnum	+	1535-1600	66	TAA			5
	Tuerkayana rotunda	+	1535-1600	66	TAA			5
	Tuerkayana hirtipes	+	1535-1600	66	TAA			5
	Tuerkayana celeste	+	1535-1600	66	TAA			6
cox2	Tuerkayana magnum	+	1606-2305	700		ATG	T	-12
	Tuerkayana rotunda	+	1606-2293	688		ATG	T	0
	Tuerkayana hirtipes	+	1606-2293	688		ATG	T	0
	Tuerkayana celeste	+	1607-2294	688		ATG	T	0
trnK	Tuerkayana magnum	+	2294-2363	70	TTT			-1
	Tuerkayana rotunda	+	2294-2363	70	TTT			-1
	Tuerkayana hirtipes	+	2294-2363	70	TTT			-1
	Tuerkayana celeste	+	2295-2364	70	TTT			-1
trnD	Tuerkayana magnum	+	2363-2427	65	GTC			0
	Tuerkayana rotunda	+	2363-2427	65	GTC			0
	Tuerkayana hirtipes	+	2363-2427	65	GTC			0
	Tuerkayana celeste	+	2364-2428	65	GTC			0
atp8	Tuerkayana magnum	+	2428-2586	159		ATG	TAA	-4
	Tuerkayana rotunda	+	2428-2586	159		ATG	TAA	-4
	Tuerkayana hirtipes	+	2428-2586	159		ATG	TAA	-4
	Tuerkayana celeste	+	2429-2587	159		ATG	TAA	-4
atp6	Tuerkayana magnum	+	2583-3254	672		ATA	TAA	-1
	Tuerkayana rotunda	+	2583-3254	672		ATA	TAA	-1
	Tuerkayana hirtipes	+	2583-3254	672		ATA	TAA	-1
	Tuerkayana celeste	+	2584-3255	672		ATA	TAA	-1
cox3	Tuerkayana magnum	+	3254-4045	792		ATG	TAA	-1
	Tuerkayana rotunda	+	3254-4045	792		ATG	TAA	-1
	Tuerkayana hirtipes	+	3254-4045	792		ATG	TAA	-1
	Tuerkayana celeste	+	3255-4046	792		ATG	TAA	-1
trnG	Tuerkayana magnum	+	4045-4107	63	TCC			-3
	Tuerkayana rotunda	+	4045-4107	63	TCC			-3
	Tuerkayana hirtipes	+	4045-4107	63	TCC			-3
	Tuerkayana celeste	+	4046-4108	63	TCC			-3
nad3	Tuerkayana magnum	+	4105-4458	354		ATA	TAA	1
	Tuerkayana rotunda	+	4105-4458	354		ATA	TAA	1
	Tuerkayana hirtipes	+	4105-4458	354		ATA	TAA	1
	Tuerkayana celeste	+	4106-4459	354		ATA	TAA	1
trnA	Tuerkayana magnum	+	4460-4524	65	TGC			6
	Tuerkayana rotunda	+	4460-4526	67	TGC			6
	Tuerkayana hirtipes	+	4460-4526	67	TGC			6
	Tuerkayana celeste	+	4461-4525	65	TGC			6
trnR	Tuerkayana magnum	+	4531-4595	65	TCG			1
	Tuerkayana rotunda	+	4533-4597	65	TCG			1
	Tuerkayana hirtipes	+	4533-4597	65	TCG			1
	Tuerkayana celeste	+	4532-4596	65	TCG			1
trnN	Tuerkayana magnum	+	4597-4662	66	GTT			3
	Tuerkayana rotunda	+	4599-4665	67	GTT			3
	Tuerkayana hirtipes	+	4599-4665	67	GTT			3
	Tuerkayana celeste	+	4598-4663	66	GTT			3
trnS1	Tuerkayana magnum	+	4666-4733	68	TCT			1
	Tuerkayana rotunda	+	4669-4736	68	TCT			1
	Tuerkayana hirtipes	+	4669-4736	68	TCT			1
	Tuerkayana celeste	+	4667-4734	68	TCT			1
trnE	Tuerkayana magnum	+	4735-4803	69	TTC			8
	Tuerkayana rotunda	+	4738-4806	69	TTC			8
	Tuerkayana hirtipes	+	4738-4806	69	TTC			7
	Tuerkayana celeste	+	4736-4804	69	TTC			8
trnH	Tuerkayana magnum	-	4812-4879	68	GTG			2
	Tuerkayana rotunda	-	4815-4882	68	GTG			2
	Tuerkayana hirtipes	-	4814-4881	68	GTG			2
	Tuerkayana celeste	-	4813-4880	68	GTG			2
trnF	Tuerkayana magnum	-	4882-4946	65	GAA			-1
	Tuerkayana rotunda	-	4885-4949	65	GAA			-1
	Tuerkayana hirtipes	-	4884-4948	65	GAA			-1
	Tuerkayana celeste	-	4883-4947	65	GAA			-1
nad5	Tuerkayana magnum	-	4946-6664	1719		ATT	TAA	65
	Tuerkayana rotunda	-	4949-6679	1731		ATG	TAA	55
	Tuerkayana hirtipes	-	4948-6678	1731		ATG	TAA	52
	Tuerkayana celeste	-	4947-6677	1731		ATG	TAA	54
nad4	Tuerkayana magnum	-	6730-8067	1338		ATA	TAA	-7
	Tuerkayana rotunda	-	6735-8072	1338		ATG	TAA	-7
	Tuerkayana hirtipes	-	6731-8068	1338		ATG	TAA	-7
	Tuerkayana celeste	-	6732-8069	1338		ATG	TAA	-7
nad4l	Tuerkayana magnum	-	8061-8363	303		ATG	TAA	19
	Tuerkayana rotunda	-	8066-8368	303		ATG	TAA	19
	Tuerkayana hirtipes	-	8062-8364	303		ATG	TAA	19
	Tuerkayana celeste	-	8063-8365	303		ATG	TAA	19
trnT	Tuerkayana magnum	+	8383-8448	66	TGT			0
	Tuerkayana rotunda	+	8388-8453	66	TGT			0
	Tuerkayana hirtipes	+	8384-8449	66	TGT			0
	Tuerkayana celeste	+	8385-8450	66	TGT			0
trnP	Tuerkayana magnum	-	8449-8513	65	TGG			2
	Tuerkayana rotunda	-	8454-8518	65	TGG			2
	Tuerkayana hirtipes	-	8450-8514	65	TGG			2
	Tuerkayana celeste	-	8451-8515	65	TGG			2
nad6	Tuerkayana magnum	+	8516-9019	504		ATT	TAA	-1
	Tuerkayana rotunda	+	8521-9024	504		ATT	TAA	-1
	Tuerkayana hirtipes	+	8517-9020	504		ATT	TAA	-1
	Tuerkayana celeste	+	8518-9021	504		ATT	TAA	-1
cob	Tuerkayana magnum	+	9019-10153	1135		ATG	T	0
	Tuerkayana rotunda	+	9024-10158	1135		ATG	T	0
	Tuerkayana hirtipes	+	9020-10154	1135		ATG	T	0
	Tuerkayana celeste	+	9021-10155	1135		ATG	T	0
trnS2	Tuerkayana magnum	+	10154-10223	70	TGA			20
	Tuerkayana rotunda	+	10159-10227	69	TGA			20
	Tuerkayana hirtipes	+	10155-10223	69	TGA			20
	Tuerkayana celeste	+	10156-10224	69	TGA			20
nad1	Tuerkayana magnum	-	10244-11182	939		ATA	TAA	34
	Tuerkayana rotunda	-	10248-11186	939		ATA	TAA	34
	Tuerkayana hirtipes	-	10244-11182	939		ATA	TAA	34
	Tuerkayana celeste	-	10245-11183	939		ATA	TAA	34
trnL1	Tuerkayana magnum	-	11217-11284	68	TAG			-25
	Tuerkayana rotunda	-	11221-11287	67	TAG			-25
	Tuerkayana hirtipes	-	11217-11284	68	TAG			-25
	Tuerkayana celeste	-	11218-11285	68	TAG			-25
rrnL	Tuerkayana magnum	-	11260-12610	1351				2
	Tuerkayana rotunda	-	11263-12614	1352				2
	Tuerkayana hirtipes	-	11260-12611	1352				2
	Tuerkayana celeste	-	11261-12589	1329				25
trnV	Tuerkayana magnum	-	12613-12685	73	TAG			0
	Tuerkayana rotunda	-	12617-12689	73	TAC			0
	Tuerkayana hirtipes	-	12614-12686	73	TAC			0
	Tuerkayana celeste	-	12615-12687	73	TAC			0
rrnS	Tuerkayana magnum	-	12686-13511	826				0
	Tuerkayana rotunda	-	12690-13515	826				0
	Tuerkayana hirtipes	-	12687-13512	826				0
	Tuerkayana celeste	-	12688-13512	825				0
CR	Tuerkayana magnum	+	13512-14132	621				0
	Tuerkayana rotunda	+	13516-14136	621				0
	Tuerkayana hirtipes	+	13513-14134	622				0
	Tuerkayana celeste	+	13513-14132	620				0
trnI	Tuerkayana magnum	+	14133-14199	67	GAT			-3
	Tuerkayana rotunda	+	14137-14203	67	GAT			-3
	Tuerkayana hirtipes	+	14135-14201	67	GAT			-3
	Tuerkayana celeste	+	14133-14199	67	GAT			-3
trnQ	Tuerkayana magnum	-	14197-14265	69	TTG			9
	Tuerkayana rotunda	-	14201-14269	69	TTG			10
	Tuerkayana hirtipes	-	14199-14267	69	TTG			9
	Tuerkayana celeste	-	14197-14265	69	TTG			9
trnM	Tuerkayana magnum	+	14275-14346	72	CAT			0
	Tuerkayana rotunda	+	14280-14351	72	CAT			0
	Tuerkayana hirtipes	+	14277-14348	72	CAT			0
	Tuerkayana celeste	+	14275-14346	72	CAT			0
nad2	Tuerkayana magnum	+	14347-15357	1011		ATG	TAG	-2
	Tuerkayana rotunda	+	14352-15362	1011		ATG	TAG	-2
	Tuerkayana hirtipes	+	14349-15359	1011		ATG	TAG	-2
	Tuerkayana celeste	+	14347-15357	1011		ATG	TAG	-2
trnW	Tuerkayana magnum	+	15356-15424	69	TCA			5
	Tuerkayana rotunda	+	15361-15429	69	TCA			5
	Tuerkayana hirtipes	+	15358-15426	69	TCA			5
	Tuerkayana celeste	+	15356-15424	69	TCA			5
trnC	Tuerkayana magnum	-	15430-15491	62	GCA			0
	Tuerkayana rotunda	-	15435-15497	63	GCA			0
	Tuerkayana hirtipes	-	15432-15494	63	GCA			0
	Tuerkayana celeste	-	15430-15491	62	GCA			0
trnY	Tuerkayana magnum	-	15492-15556	65	GTA			0
	Tuerkayana rotunda	-	15498-15562	65	GTA			0
	Tuerkayana hirtipes	-	15495-15559	65	GTA			0
	Tuerkayana celeste	-	15492-15556	65	GTA			0
Table S3-A. Summary of mitochondrial genomes of Tuerkayana magnum, Tuerkayana rotunda, Tuerkayana hirtipe, Tuerkayana celeste

## Sheet: composition and skewness
Gene	Species	Size(bp)	T(U)(%)	C(%)	A(%)	G(%)	A+T(%)	AT skew	GC skew
cox1	Tuerkayana magnum	1539	35.4776	20.8577	28.2001	15.4646	63.6777	-0.114286	-0.148479
	Tuerkayana rotunda	1539	36.1274	19.948	28.8499	15.0747	64.9773	-0.112	-0.139147
	Tuerkayana hirtipes	1539	35.6725	20.5328	28.46	15.3346	64.1326	-0.112462	-0.144928
	Tuerkayana celeste	1539	35.5426	20.7927	28.0052	15.6595	63.5478	-0.118609	-0.14082
cox2	Tuerkayana magnum	700	33.8571	22.5714	31.2857	12.2857	65.1429	-0.0394737	-0.295082
	Tuerkayana rotunda	708	34.1808	21.7514	31.4972	12.5706	65.678	-0.0408602	-0.26749
	Tuerkayana hirtipes	708	33.3333	22.8814	30.9322	12.8531	64.2655	-0.0373626	-0.280632
	Tuerkayana celeste	708	33.4746	22.5989	31.2147	12.7119	64.6893	-0.0349345	-0.28
atp8	Tuerkayana magnum	159	45.283	17.6101	31.4465	5.66038	76.7296	-0.180328	-0.513514
	Tuerkayana rotunda	159	44.6541	17.6101	33.9623	3.77358	78.6164	-0.136	-0.647059
	Tuerkayana hirtipes	159	43.3962	18.8679	33.9623	3.77358	77.3585	-0.121951	-0.666667
	Tuerkayana celeste	159	45.283	18.239	31.4465	5.03145	76.7296	-0.180328	-0.567568
atp6	Tuerkayana magnum	672	40.1786	20.0893	28.7202	11.0119	68.8988	-0.166307	-0.291866
	Tuerkayana rotunda	672	40.9226	19.494	29.3155	10.2679	70.2381	-0.165254	-0.31
	Tuerkayana hirtipes	672	39.881	20.3869	29.0179	10.7143	68.8988	-0.157667	-0.311005
	Tuerkayana celeste	672	40.0298	20.2381	28.7202	11.0119	68.75	-0.164502	-0.295238
cox3	Tuerkayana magnum	792	37.5	18.8131	29.5455	14.1414	67.0455	-0.118644	-0.141762
	Tuerkayana rotunda	792	37.8788	18.1818	29.798	14.1414	67.6768	-0.119403	-0.125
	Tuerkayana hirtipes	792	37.7525	18.4343	29.5455	14.2677	67.298	-0.121951	-0.127413
	Tuerkayana celeste	792	37.7525	18.4343	29.6717	14.1414	67.4242	-0.11985	-0.131783
nad3	Tuerkayana magnum	354	42.0904	17.2316	29.9435	10.7345	72.0339	-0.168627	-0.232323
	Tuerkayana rotunda	1135	37.9736	21.3216	27.9295	12.7753	65.9031	-0.152406	-0.250646
	Tuerkayana hirtipes	1135	36.9163	22.2907	27.7533	13.0396	64.6696	-0.141689	-0.261845
	Tuerkayana celeste	1135	36.9163	22.467	27.489	13.1278	64.4053	-0.146375	-0.262376
nad5	Tuerkayana magnum	1719	42.0593	8.49331	30.8319	18.6155	72.8912	-0.15403	0.373391
	Tuerkayana rotunda	1719	42.5829	7.91158	31.4136	18.0919	73.9965	-0.150943	0.391499
	Tuerkayana hirtipes	1719	42.3502	8.20244	31.1809	18.2664	73.5311	-0.151899	0.38022
	Tuerkayana celeste	1719	42.0012	8.60966	30.7155	18.6736	72.7167	-0.1552	0.36887
nad4	Tuerkayana magnum	1338	43.9462	9.04335	27.3543	19.6562	71.3004	-0.232704	0.369792
	Tuerkayana rotunda	1338	44.6936	8.22123	28.4753	18.6099	73.1689	-0.221655	0.387187
	Tuerkayana hirtipes	1338	44.4694	8.66966	27.429	19.432	71.8984	-0.237006	0.382979
	Tuerkayana celeste	1338	44.3199	8.66966	27.6532	19.3572	71.9731	-0.231568	0.381333
nad4l	Tuerkayana magnum	303	44.5545	6.27063	26.0726	23.1023	70.6271	-0.261682	0.573034
	Tuerkayana rotunda	303	45.5446	5.28053	27.7228	21.4521	73.2673	-0.243243	0.604938
	Tuerkayana hirtipes	303	43.8944	6.93069	27.0627	22.1122	70.9571	-0.237209	0.522727
	Tuerkayana celeste	303	44.5545	6.27063	26.4026	22.7723	70.9571	-0.255814	0.568182
nad6	Tuerkayana magnum	504	46.8254	18.254	26.7857	8.13492	73.6111	-0.272237	-0.383459
	Tuerkayana rotunda	354	47.4206	18.0556	27.381	7.14286	74.8016	-0.267905	-0.433071
	Tuerkayana hirtipes	354	40.9605	17.2316	31.3559	10.452	72.3164	-0.132812	-0.244898
	Tuerkayana celeste	354	41.5254	17.2316	30.5085	10.7345	72.0339	-0.152941	-0.232323
cob	Tuerkayana magnum	1135	37.0044	22.3789	27.1366	13.4802	64.141	-0.153846	-0.248157
	Tuerkayana rotunda	939	46.8584	8.5197	24.2812	20.3408	71.1395	-0.317365	0.409594
	Tuerkayana hirtipes	939	46.3259	9.05218	23.8552	20.7668	70.181	-0.320182	0.392857
	Tuerkayana celeste	939	46.6454	8.6262	24.0682	20.6603	70.7135	-0.319277	0.410909
nad1	Tuerkayana magnum	939	46.6454	8.6262	24.1747	20.5538	70.82	-0.317293	0.408759
	Tuerkayana rotunda	504	47.4206	18.0556	27.381	7.14286	74.8016	-0.267905	-0.433071
	Tuerkayana hirtipes	504	46.4286	19.0476	26.7857	7.7381	73.2143	-0.268293	-0.422222
	Tuerkayana celeste	504	46.8254	18.4524	26.1905	8.53175	73.0159	-0.282609	-0.367647
nad2	Tuerkayana magnum	1011	42.1365	22.0574	26.9041	8.90208	69.0406	-0.22063	-0.42492
	Tuerkayana rotunda	1011	43.1256	20.9693	28.7834	7.12166	71.909	-0.19945	-0.492958
	Tuerkayana hirtipes	1011	41.9	22.3	27.7	8.1	69.6	-0.204023	-0.467105
	Tuerkayana celeste	1011	42.1365	22.0574	27.2008	8.60534	69.3373	-0.215407	-0.43871
Control region	Tuerkayana magnum	621	40.7407	8.21256	35.2657	15.781	76.0064	-0.0720339	0.315436
	Tuerkayana rotunda	621	37.6812	13.3655	40.9018	8.05153	78.5829	0.0409836	-0.24812
	Tuerkayana hirtipes	622	37.9421	13.5048	40.5145	8.03859	78.4566	0.0327869	-0.253731
	Tuerkayana celeste	620	35.3226	15.4839	40.9677	8.22581	76.2903	0.0739958	-0.306122
tRNAs	Tuerkayana magnum	1476	35.8401	12.5339	35.9079	15.7182	71.748	0.000944287	0.11271
	Tuerkayana rotunda	1478	35.9269	12.5169	36.1299	15.4263	72.0568	0.0028169	0.104116
	Tuerkayana hirtipes	1479	35.9026	12.5085	35.835	15.7539	71.7377	-0.000942507	0.114833
	Tuerkayana celeste	1475	35.7966	12.5424	35.9322	15.7288	71.7288	0.00189036	0.11271
rRNAs	Tuerkayana magnum	2177	35.9669	8.03859	37.6206	18.3739	73.5875	0.0224719	0.391304
	Tuerkayana rotunda	2178	36.3177	7.57576	38.4298	17.6768	74.7475	0.0282555	0.4
	Tuerkayana hirtipes	2178	36.1341	7.85124	37.6033	18.4114	73.7374	0.0199253	0.402098
	Tuerkayana celeste	2154	35.9331	8.03157	38.0223	18.013	73.9554	0.0282486	0.383244
PCGs	Tuerkayana magnum	11165	40.6359	16.0143	28.24	15.1097	68.876	-0.179974	-0.0290647
	Tuerkayana rotunda	11173	41.2191	15.3061	29.01	14.4647	70.2291	-0.173847	-0.0282622
	Tuerkayana hirtipes	11173	40.58	16.0118	28.551	14.8572	69.1309	-0.174003	-0.0374021
	Tuerkayana celeste	11173	40.6337	15.9939	28.2914	15.081	68.9251	-0.179068	-0.0293779
total	Tuerkayana magnum	15556	35.2597	19.4137	34.9704	10.3561	70.2301	-0.00411899	-0.304254
	Tuerkayana rotunda	15562	35.9594	18.693	35.5224	9.82522	71.4818	-0.00611291	-0.310951
	Tuerkayana hirtipes	15559	35.3108	19.3264	35.1951	10.1677	70.5058	-0.00164084	-0.310525
	Tuerkayana celeste	15556	35.3047	19.3687	35.0026	10.324	70.3073	-0.00429734	-0.304611
Table S3-B. The composition and skewness of Tuerkayana magnum, Tuerkayana rotunda, Tuerkayana hirtipe, Tuerkayana celeste
