# Supplementary material for: Molecular Phylogeny and Evolution of the Tuerkayana (Decapoda: Brachyura: Gecarcinidae) Genus Based on Whole Mitochondrial Genome Sequences
Source: Biology (Basel). 2023 Jul 8;12(7):974. doi: 10.3390/biology12070974 (PMC10376310; doi:10.3390/biology12070974)
Supplement: Supplementary file 1 [file biology-12-00974-s001.zip › Table S4.xlsx]

## Sheet: Group
Table S4-A. Estimates of Evolutionary Divergence over Sequence Pairs between Sesarmidae and genera in Gecarcinidae
Group 1	Group 2	Dist
Tuerkayana	Cardisoma	0.129948
Tuerkayana	Gecarcoidea	0.155147
Cardisoma	Gecarcoidea	0.165798
Tuerkayana	Sesarmidae	0.181438
Cardisoma	Sesarmidae	0.189673
Gecarcoidea	Sesarmidae	0.160172
Table S4-B. Estimates of Evolutionary Divergence over Sequence Pairs between Groups in Sesarmidae and Gecarcinidae
Group 1	Group 2	Dist
Tuerkayana + Cardisoma	Gecarcoidea	0.158697
Tuerkayana + Cardisoma	Sesarmidae	0.184183
Gecarcoidea	Sesarmidae	0.160172
Table S4-C. Estimates of Evolutionary Divergence over Sequence Pairs between 5 families
Family 1	Family 2	Dist	Average distance
Gecarcinidae	Sesarmidae	0.177835	0.177835
Gecarcinidae	Camptandriidae	0.209905	0.2213
Gecarcinidae	Dotillidae	0.223248
Gecarcinidae	Xenophthalmidae	0.230725
Sesarmidae	Camptandriidae	0.214485	0.2229
Sesarmidae	Dotillidae	0.223031
Sesarmidae	Xenophthalmidae	0.231289
Camptandriidae	Dotillidae	0.223343	0.2298
Camptandriidae	Xenophthalmidae	0.23377
Dotillidae	Xenophthalmidae	0.232209

## Sheet: Gecarcoidea
Table S4-D. Estimates of Evolutionary Divergence over Sequence Pairs between Gecarcoidea and species in Sesarmidae and Gecarcinidae
Species 1	Species 2	Dist	Average distance
Gecarcoidea lalandii	Gecarcoidea natalis	0.0135355	0.0135355
Gecarcoidea natalis	Tuerkayana rotunda	0.149518	0.158697
Gecarcoidea lalandii	Tuerkayana rotunda	0.150244
Gecarcoidea natalis	Tuerkayana hirtipes	0.155469
Gecarcoidea lalandii	Tuerkayana hirtipes	0.15638
Gecarcoidea natalis	Tuerkayana celeste	0.157002
Gecarcoidea lalandii	Tuerkayana celeste	0.158094
Gecarcoidea natalis	Tuerkayana magnum	0.156822
Gecarcoidea lalandii	Tuerkayana magnum	0.157643
Gecarcoidea natalis	Cardisoma carnifex	0.165945
Gecarcoidea lalandii	Cardisoma carnifex	0.165599
Gecarcoidea natalis	Cardisoma armatum	0.165908
Gecarcoidea lalandii	Cardisoma armatum	0.16574
Gecarcoidea natalis	Geosesarma faustum	0.161479	0.160172
Gecarcoidea lalandii	Geosesarma faustum	0.163387
Gecarcoidea natalis	Geosesarma penangense	0.153971
Gecarcoidea lalandii	Geosesarma penangense	0.156597
Gecarcoidea natalis	Chiromantes dehaani	0.151772
Gecarcoidea lalandii	Chiromantes dehaani	0.155387
Gecarcoidea natalis	Sesarma neglectum	0.152493
Gecarcoidea lalandii	Sesarma neglectum	0.156109
Gecarcoidea natalis	Sesarmops sinensis	0.151168
Gecarcoidea lalandii	Sesarmops sinensis	0.154332
Gecarcoidea natalis	Chiromantes haematocheir	0.154658
Gecarcoidea lalandii	Chiromantes haematocheir	0.157823
Gecarcoidea natalis	Chiromantes eulimene	0.155109
Gecarcoidea lalandii	Chiromantes eulimene	0.158997
Gecarcoidea natalis	Metopaulias depressus	0.16727
Gecarcoidea lalandii	Metopaulias depressus	0.171087
Gecarcoidea natalis	Clistocoeloma sinense	0.156281
Gecarcoidea lalandii	Clistocoeloma sinense	0.158004
Gecarcoidea natalis	Episesarma lafondii	0.152854
Gecarcoidea lalandii	Episesarma lafondii	0.154575
Gecarcoidea natalis	Nanosesarma minutum	0.162954
Gecarcoidea lalandii	Nanosesarma minutum	0.164591
Gecarcoidea natalis	Parasesarma eumolpe	0.164668
Gecarcoidea lalandii	Parasesarma eumolpe	0.166396
Gecarcoidea natalis	Parasesarma affine	0.165569
Gecarcoidea lalandii	Parasesarma affine	0.167298
Gecarcoidea natalis	Perisesarma bidens	0.16584
Gecarcoidea lalandii	Perisesarma bidens	0.167479
Gecarcoidea natalis	Parasesarma pictum	0.159888
Gecarcoidea lalandii	Parasesarma pictum	0.161343
Gecarcoidea natalis	Parasesarma tripectinis	0.167644
Gecarcoidea lalandii	Parasesarma tripectinis	0.168471

## Sheet: Tuerkayana
Table S4-E. Estimates of Evolutionary Divergence over Sequence Pairs between Tuerkayana and species in Sesarmidae and Gecarcinidae
Species 1	Species 2	Dist	Average distance
Tuerkayana rotunda	Tuerkayana magnum	0.0406709	0.0330808
Tuerkayana celeste	Tuerkayana magnum	0.00811615
Tuerkayana hirtipes	Tuerkayana magnum	0.0371539
Tuerkayana rotunda	Tuerkayana celeste	0.0391379
Tuerkayana hirtipes	Tuerkayana celeste	0.0355307
Tuerkayana rotunda	Tuerkayana hirtipes	0.0378754
Tuerkayana rotunda	Cardisoma carnifex	0.12482	0.142547
Tuerkayana hirtipes	Cardisoma carnifex	0.127255
Tuerkayana celeste	Cardisoma carnifex	0.12969
Tuerkayana magnum	Cardisoma carnifex	0.130411
Tuerkayana rotunda	Cardisoma armatum	0.129849
Tuerkayana hirtipes	Cardisoma armatum	0.13167
Tuerkayana celeste	Cardisoma armatum	0.132581
Tuerkayana magnum	Cardisoma armatum	0.133309
Tuerkayana rotunda	Gecarcoidea natalis	0.149518
Tuerkayana hirtipes	Gecarcoidea natalis	0.155469
Tuerkayana celeste	Gecarcoidea natalis	0.157002
Tuerkayana magnum	Gecarcoidea natalis	0.156822
Tuerkayana rotunda	Gecarcoidea lalandii	0.150244
Tuerkayana hirtipes	Gecarcoidea lalandii	0.15638
Tuerkayana celeste	Gecarcoidea lalandii	0.158094
Tuerkayana magnum	Gecarcoidea lalandii	0.157643
Tuerkayana rotunda	Geosesarma faustum	0.180785	0.181438
Tuerkayana hirtipes	Geosesarma faustum	0.189355
Tuerkayana celeste	Geosesarma faustum	0.190257
Tuerkayana magnum	Geosesarma faustum	0.190618
Tuerkayana rotunda	Geosesarma penangense	0.174368
Tuerkayana hirtipes	Geosesarma penangense	0.182762
Tuerkayana celeste	Geosesarma penangense	0.182581
Tuerkayana magnum	Geosesarma penangense	0.183484
Tuerkayana rotunda	Chiromantes eulimene	0.172333
Tuerkayana hirtipes	Chiromantes eulimene	0.178736
Tuerkayana celeste	Chiromantes eulimene	0.180179
Tuerkayana magnum	Chiromantes eulimene	0.180359
Tuerkayana rotunda	Chiromantes dehaani	0.168816
Tuerkayana hirtipes	Chiromantes dehaani	0.174227
Tuerkayana celeste	Chiromantes dehaani	0.17603
Tuerkayana magnum	Chiromantes dehaani	0.176211
Tuerkayana rotunda	Sesarma neglectum	0.168636
Tuerkayana hirtipes	Sesarma neglectum	0.174407
Tuerkayana celeste	Sesarma neglectum	0.175489
Tuerkayana magnum	Sesarma neglectum	0.175489
Tuerkayana rotunda	Sesarmops sinensis	0.168486
Tuerkayana hirtipes	Sesarmops sinensis	0.173176
Tuerkayana celeste	Sesarmops sinensis	0.175701
Tuerkayana magnum	Sesarmops sinensis	0.175791
Tuerkayana rotunda	Chiromantes haematocheir	0.172243
Tuerkayana hirtipes	Chiromantes haematocheir	0.176481
Tuerkayana celeste	Chiromantes haematocheir	0.178646
Tuerkayana magnum	Chiromantes haematocheir	0.178826
Tuerkayana rotunda	Metopaulias depressus	0.183644
Tuerkayana hirtipes	Metopaulias depressus	0.192329
Tuerkayana celeste	Metopaulias depressus	0.193505
Tuerkayana magnum	Metopaulias depressus	0.193324
Tuerkayana rotunda	Nanosesarma minutum	0.18568
Tuerkayana hirtipes	Nanosesarma minutum	0.193255
Tuerkayana celeste	Nanosesarma minutum	0.194878
Tuerkayana magnum	Nanosesarma minutum	0.19587
Tuerkayana rotunda	Parasesarma pictum	0.17603
Tuerkayana hirtipes	Parasesarma pictum	0.182523
Tuerkayana celeste	Parasesarma pictum	0.182523
Tuerkayana magnum	Parasesarma pictum	0.182523
Tuerkayana rotunda	Parasesarma tripectinis	0.18108
Tuerkayana hirtipes	Parasesarma tripectinis	0.186401
Tuerkayana celeste	Parasesarma tripectinis	0.187393
Tuerkayana magnum	Parasesarma tripectinis	0.186762
Tuerkayana rotunda	Parasesarma eumolpe	0.179277
Tuerkayana hirtipes	Parasesarma eumolpe	0.185048
Tuerkayana celeste	Parasesarma eumolpe	0.185319
Tuerkayana magnum	Parasesarma eumolpe	0.185409
Tuerkayana rotunda	Parasesarma affine	0.180359
Tuerkayana hirtipes	Parasesarma affine	0.184417
Tuerkayana celeste	Parasesarma affine	0.185409
Tuerkayana magnum	Parasesarma affine	0.18604
Tuerkayana rotunda	Perisesarma bidens	0.18099
Tuerkayana hirtipes	Perisesarma bidens	0.185048
Tuerkayana celeste	Perisesarma bidens	0.18568
Tuerkayana magnum	Perisesarma bidens	0.186311
Tuerkayana rotunda	Clistocoeloma sinense	0.173595
Tuerkayana hirtipes	Clistocoeloma sinense	0.178646
Tuerkayana celeste	Clistocoeloma sinense	0.18072
Tuerkayana magnum	Clistocoeloma sinense	0.180088
Tuerkayana rotunda	Episesarma lafondii	0.174587
Tuerkayana hirtipes	Episesarma lafondii	0.180539
Tuerkayana celeste	Episesarma lafondii	0.181171
Tuerkayana magnum	Episesarma lafondii	0.181171

## Sheet: Cardisoma
Table S4-F. Estimates of Evolutionary Divergence over Sequence Pairs between Cardisoma and species in Sesarmidae and Gecarcinidae
Species 1	Species 2	Dist	Average distance
Cardisoma carnifex	Cardisoma armatum	0.113013	0.113013
Cardisoma carnifex	Tuerkayana rotunda	0.12482	0.141898
Cardisoma carnifex	Tuerkayana hirtipes	0.127255
Cardisoma carnifex	Tuerkayana celeste	0.12969
Cardisoma carnifex	Tuerkayana magnum	0.130411
Cardisoma armatum	Tuerkayana rotunda	0.129849
Cardisoma armatum	Tuerkayana hirtipes	0.13167
Cardisoma armatum	Tuerkayana celeste	0.132581
Cardisoma armatum	Tuerkayana magnum	0.133309
Cardisoma carnifex	Gecarcoidea natalis	0.165945
Cardisoma armatum	Gecarcoidea natalis	0.165908
Cardisoma carnifex	Gecarcoidea lalandii	0.165599
Cardisoma armatum	Gecarcoidea lalandii	0.16574
Cardisoma carnifex	Geosesarma faustum	0.199116	0.189673
Cardisoma armatum	Geosesarma faustum	0.195755
Cardisoma carnifex	Geosesarma penangense	0.191172
Cardisoma armatum	Geosesarma penangense	0.18828
Cardisoma carnifex	Chiromantes eulimene	0.184434
Cardisoma armatum	Chiromantes eulimene	0.182754
Cardisoma carnifex	Chiromantes dehaani	0.183081
Cardisoma armatum	Chiromantes dehaani	0.181206
Cardisoma carnifex	Sesarma neglectum	0.181728
Cardisoma armatum	Sesarma neglectum	0.181023
Cardisoma carnifex	Sesarmops sinensis	0.182482
Cardisoma armatum	Sesarmops sinensis	0.181239
Cardisoma carnifex	Chiromantes haematocheir	0.186959
Cardisoma armatum	Chiromantes haematocheir	0.184939
Cardisoma carnifex	Metopaulias depressus	0.20646
Cardisoma armatum	Metopaulias depressus	0.197406
Cardisoma carnifex	Nanosesarma minutum	0.200938
Cardisoma armatum	Nanosesarma minutum	0.199873
Cardisoma carnifex	Parasesarma pictum	0.188763
Cardisoma armatum	Parasesarma pictum	0.188763
Cardisoma carnifex	Parasesarma tripectinis	0.193813
Cardisoma armatum	Parasesarma tripectinis	0.191768
Cardisoma carnifex	Parasesarma eumolpe	0.192911
Cardisoma armatum	Parasesarma eumolpe	0.193316
Cardisoma carnifex	Parasesarma affine	0.191649
Cardisoma armatum	Parasesarma affine	0.190858
Cardisoma carnifex	Perisesarma bidens	0.192641
Cardisoma armatum	Perisesarma bidens	0.191677
Cardisoma carnifex	Clistocoeloma sinense	0.186147
Cardisoma armatum	Clistocoeloma sinense	0.184302
Cardisoma carnifex	Episesarma lafondii	0.18768
Cardisoma armatum	Episesarma lafondii	0.186396
